# Supplementary material for: Thrombus characteristics evaluated by acute optical coherence tomography in ST elevation myocardial Infarction
Source: PLoS One. 2022 Apr 11;17(4):e0266634. doi: 10.1371/journal.pone.0266634 (PMC9000063; doi:10.1371/journal.pone.0266634)
Supplement: S1 File — (DAT) [file pone.0266634.s001.dat]

ID	OCTNO	OCTFR	OCTPREPCI	OCTTH	ROISAR0	ROSSAR250	ROISGS0	ROISGS0SD	ROISGS250	ROISGS250SD	ROISGSMIN0	ROISGSMAX0	ROISGSMIN250	ROISGSMAX250	Ratio	VAR00008	OCTINT1st0	OCTINT1st250	OCTCOLOR	OCTINT1stRAT	OCTINT2nd0	OCTINT2nd250	OCTINT2ndRAT	IntObsDiff	IntObsMean	SPECINO	IDPAT	SAMPSIZE	HISTTHR	HISTPLAQ	HISTERY	HISTPLT	HISTGRAN	HISTAGE	HISTAGEFRESH	HISTAGELYTIC	HISTAGEORG	HISTCOLORR	HISTCOLORW	HISTCOLOURM	HISTCOLORALL	ROILAR0	ROILAR250	ROILGS0	ROILGS250	ROILGS0SD	ROILGS250SD	ROILRatio	VAR00035
11001	4	287	N	1	,002	,002	195	73	148	75	16	255	14	255	,76		5,17	3,99		,77	5,12	4,42	,86328125	-,09328125	,816640625	E14-3787	11001	<1	No	Yes				Plaque materials
11002	1	113	J	1	,005	,005	134	71,2	147	74,3	7	255	5	255	1,1		4,86	4,76		,98	4,74	4,81	1,01476793248945	-,0347679324894514	,997383966244726	E14-4277	11002	No	No	No				No materials
11003	2	258	J	1	,002	,002	194	70	225	54	30	255	56	255	1,16		6,06	3,09		,51	5,24	5,51	1,05152671755725	-,541526717557252	,780763358778626	E14-5138	11003	1,	Ye	Yes	50	50	1	Fresh	1	0	0	0	0	1	3	,005	,005	209	221	64	55	1,06
11004	1	246	J	1	,002	,002	199	68	234	37	60	255	136	255	1,18		5,75	5,26		,91	5,83	5,26	,902229845626072	,00777015437392803	,906114922813036	E14-5139	11004	7	Ye	No	30	70	3	Fresh	1	0	0	0	1	0	2	,005	,005	217	205	62	72	,94
11005	4	430	J	1	,003	,002	241	42	242	41	33	255	59	255	1		6,39	6,02		,94	6,5	5,26	,809230769230769	,130769230769231	,874615384615385																	,005	,006	243	237	37	42	,98
11006	2	341	J	0	,002	,002	236	39	240	42	70	255	72	255	1,02		6,24	5,32		,85	6,25	5,44	,8704	-,0204000000000001	,8602	E14-5284	11006	No	No	No				No materials								,006	,005	236	238	44	42	1,01
11007	1	287	J	1	,003	,003	207	62	248	29	12	255	63	255	1,2		5,73	4,49		,78	5,8	4,23	,729310344827586	,0506896551724138	,754655172413793	E14-5285	11007	1,	Ye	Yes	0	100	1	Fresh	1	0	0	0	1	0	2	,006	,006	197	244	66	38	1,24
11008	1	374	J	1	,002	,003	242	35	212	57	44	255	44	255	,88		5,94	5,83		,98	5,99	5,48	,914858096828047	,0651419031719532	,947429048414023	E14-5286	11008	7	Ye	Yes	40	60	3	Fresh, Lytic	1	1	0	0	0	1	3	,005	,005	225	216	55	58	,96
11009	1	383	J	1	,002	,002	230	50	217	63	63	255	38	255	,94		5,82	5,52		,95	5,88	5,61	,954081632653061	-,00408163265306138	,952040816326531	E15-001	11009	1	Ye	Yes	20	80	1	Lytic	0	1	0	0	1	0	2	,006	,005	237	236	47	40	1
11010	1	347	J	1	,002	,002	214	64	242	36	32	255	33	255	1,13		5,92	5,34		,9	5,53	5,72	1,03435804701627	-,134358047016275	,967179023508137	E15-003	11010	<1	Ye	No	0	100	1	Lytic, Organized	0	1	1	0	1	0	2	,005	,005	218	235			1,08
11011	1	190	J	1	,0024	,0024	190	71	135	53	29	255	35	255	,71		5,09	4,59		,9	4,79	4,21	,878914405010438	,0210855949895616	,889457202505219	E15-002	11011	8	Ye	Yes	60	40	2	Fresh	1	0	0	0	0	1	3	,0061	,0059	166	102	80	58	,61
11012	2	301	J	1	,0022	,0022	234	50	206	61	19	255	40	255	,88		5,64	5,1		,9	5,68	5,23	,920774647887324	-,0207746478873241	,910387323943662	E15-584	11012	14	Ye	No	100	0	1	Fresh	1	0	0	1	0	0	1	,0052	,0058	223	205	53	64	,92
11013	1	273	J	1	,0022	,0022	192	73	250	55	25	255	105	255	1,3		5,57	5,68		1,02	5,85	6,03	1,03076923076923	-,0107692307692309	1,02538461538462	E15-585	11013	24	Ye	No	80	20	2	Fresh, Early org	1	0	1	1	0	0	1	,0049	,0049	212	236	62	50	1,11
11014	1	432	J	1	,0024	,0024	230	55	205	59	39	255	42	255	,89		5,83	5,57		,96	5,72	5,69	,994755244755245	-,0347552447552449	,977377622377622	E15-586	11014	26	Ye	Yes	40	60	2	Fresh	1	0	0	0	0	1	3	,0061	,0051	232	199	47	68	,86
11015	1	307	J	1	,0026	,0028	249	20	123	68	162	255	6	255	,49		6,89	4		,58	6,18	3,98	,644012944983819	-,0640129449838188	,612006472491909	E15-587	11015	5,	Ye	Yes	70	30	3	Lytic, Early org	0	1	1	1	0	0	1	,0049	,0068	246	103	38	69	,42
11016	3	358	J	1	,0024	,0028	222	65	202	67	14	255	24	255	,91		5,94	4,75		,8	5,8	5,3	,913793103448276	-,113793103448276	,856896551724138	E15-588	11016	13	Ye	Yes	20	80	2	Fresh	1	0	0	0	1	0	2	,0049	,0059	232	194	49	73	,84
11017	3	474	N	1	,0026	,0022	187	81	125	74	5	255	21	255	,67		5,8	4,57		,9	6,21	4,49	,723027375201288	,176972624798712	,811513687600644	E15-847	11017	3,	Ye	No	0	100	1	Fresh	1	0	0	0	1	0	2
11018	1	294	J	1	,002	,0023	211	55	158	69	49	255	33	255	,75		5,08	3,78		,75	5,06	3,7	,731225296442688	,0187747035573121	,740612648221344	E15-848	11018	7,	Ye	Yes	10	90	1	Fresh	1	0	0	0	1	0	2
11019	1	285	J	1	,0017	,0022	221	63	37	29	13	255	4	133	,17		5,82	5,02		,86	6,03	4,99	,827529021558872	,0324709784411277	,843764510779436	E15-849	11019	<1	Ye	No				Organized (reste	0	0	1
11020	1	479	J	1	,0028	,0023	217	65	201	60	10	255	34	255	,93		5,55	5,46		,98	5,48	5,5	1,0036496350365	-,0236496350364963	,991824817518248	E-15-850	11020				90	10		Fresh	1	0	0	1	0	0	1
11021	2	189	N	1	,0022	,0022	215	66	127	75	32	255	4	255	,59		6,05	3,65		,6	6,09	3,84	,630541871921182	-,0305418719211823	,615270935960591	E15-851	11021	<0	No	Yes				Plaque materials
11022	2	366	J	1	,0028	,0024	212	64	208	63	21	255	27	255	,98		5,39	5,63		1,04	5,53	5,63	1,01808318264014	,0219168173598554	1,02904159132007	E15-2518	11022	8	Ye	No	30	70	1	Fresh	1	0	0	0	1	0	2
11023	1	126	J	1	,0022	,002	219	64	198	65	4	255	40	255	,9		5,78	5,22		,9	5,72	5,45	,952797202797203	-,0527972027972029	,926398601398601	E15-2519	11023	<1	Ye	No	5	95	1	Fresh	1	0	0	0	1	0	2
11024	1	346	J	1	,0033	,0024	228	54	230	53	19	255	60	255	1,01		5,94	4,77		,8	5,79	5,44	,939550949913644	-,139550949913644	,869775474956822	E16-3777	11024	4	No	No	10	90	1	Fresh	1	0	0	0	1	0	2	,0061	,0061	227	231	53	53	1,02
11025	1	244	J	1	,0022	,0023	234	49	173	76	28	255	24	255	,74						5,84	4,65	,796232876712329		,796232876712329	E15-3779	11025	22	Ye	Yes	30	70	2	Fresh	1	0	0	0	1	0	2	,0058	,006	237	189	44	68	,8
11026	1	303	J	1	,0022	,0022	238	41	223	61	91	255	18	255	,94		5,3	5,26		,99	5,9	4,92	,833898305084746	,156101694915254	,911949152542373	E15-3780	11026	11	Ye	No	80	20	2	Fresh	1	0	0	1	0	0	1	,005	,0058	223	220	53	60	,99
11027	1	151	J	1	,0023	,0028	219	61	168	75	38	255	17	255	,77		6,36	4,45		,7	5,97	4,92	,824120603015075	-,124120603015075	,762060301507538	E15-3778	11027	4,	Ye	Yes	10	90	3	Fresh, Organized	1	0	1	0	1	0	2	,0058	,0058	221	194	60	73	,88
11028	1	242	J	1	,0022	,0024	237	51	198	71	20	255	23	255	,84		5,67	4,33		,76	5,78	4,91	,849480968858132	-,0894809688581315	,804740484429066																	,005	,0061	215	207	66	66	,96
11029	1	169	N	1	,0022	,0028	238	47	91	54	23	255	6	238	,38		5,68	4,11		,77	6,14	4,22	,687296416938111	,0827035830618893	,728648208469055
11030	2	131	N	1	,0026	,0028	216	66	153	70	31	255	33	255	,71		5,45	4,18		,77	5,44	4,81	,884191176470588	-,114191176470588	,827095588235294
11031	1	313	J	1	,0022	,0028	196	68	225	51	30	255	40	255	1,16		5,78	3,43		,59	5,76	6	1,04166666666667	-,451666666666667	,815833333333333																	,0061	,0068	195	226	73	55	1,16
11032	1	259	J	1	,0024	,0028	228	57	151	67	21	255	21	255	,66		6,18	3,45		,56	5,54	4,35	,785198555956679	-,225198555956679	,672599277978339
11033	1	49	J	1	,0024	,0024	130	59	72	36	27	255	4	204	,55		5,23	3,36		,64	5,62	3,99	,709964412811388	-,0699644128113879	,674982206405694
11034	1	202	J	1	,0022	,0024	239	40	215	68	74	255	41	255	,9		6,24	4,58		,73	6,24	4,92	,788461538461538	-,0584615384615385	,759230769230769	E16-684	11034	1,	Ye	Yes	50	50	1	Fresh	1	0	0	0	0	1	3	,0059	,0049	235	232	43	50	,99
11035	1	103	J	1	,0022	,0023	235	39	220	56	114	255	34	255	,94		5,98	5,27		,88	5,74	5,77	1,00522648083624	-,125226480836237	,942613240418118	E16-683	11035	5,	Ye	No	10	90	2	Fresh	1	0	0	0	1	0	2	,006	,0058	224	234	53	44	1,04
11036	1	146	J	1	,0022	,0024	242	37	209	71	69	255	28	255	,86		5,57	4,54		,82	5,62	4,89	,870106761565836	-,0501067615658363	,845053380782918	E16-686	11036	No	No	No				No materials								,0059	,0059	235	215	45	64	,91
11037	1	169	J	1	,0023	,0022	228	52	189	67	58	255	14	255	,83		5,59	5,19		,93	5,73	5,18	,904013961605585	,0259860383944155	,917006980802792	E16-681	11037	<1	Ye	No		100	1					0	1	0	2	,0048	,0048	222	171	56	77	,77
11038	1	325	J	1	,0023	,0023	187	63	235	47	54	255	36	255	1,26		6,78	4,76		1,09	6,34	4,75	,749211356466877	,340788643533123	,919605678233439		11038	No	No	No				No materials
11039	1	490	J	1	,0022	,0022	234	46	101	56	74	255	3	255	,43		5,69	3,7		,65	6,03	3,94	,653399668325041	-,00339966832504135	,651699834162521	E16-687	11039	21	Ye	Yes	50	50	2	Fresh	1	0	0	0	0	1	3	,0049	,0049	223	88	58	53	,39
11040	1	228	J	1	,0019	,0024	233	48	127	63	62	255	18	255	,55		5,44	3,82		,7	5,68	4,01	,705985915492958	-,00598591549295779	,702992957746479	E16-682	11040	4,	Ye	Yes	20	80	2	Fresh	1	0	0	0	1	0	2	,0049	,0059	235	142	47	72	,6
11041	1	123	J	1	,0022	,0022	185	70	165	73	16	255	10	255	,89		5,36	5,37		1	5,38	5,33	,990706319702602	,00929368029739774	,995353159851301	E16-685	11041	No						No materials								,0049	,0048	196	187	68	68	,95
11042	1	279	N	1	,0023	,0022	86	44	100	55	6	196	26	255	1,16		4,5	4,33		,96	4,45	4,69	1,05393258426966	-,093932584269663	1,00696629213483	E16-1189	11042	<1	No	Yes				No materials								,0048	,0058	85	87	49	57	1,02
11043	1	363	J	1	,0023	,0028	125	53	198	64	22	248	18	255	1,58		4,76	4,77		1	4,55	4,89	1,07472527472527	-,0747252747252747	1,03736263736264	E16-1190	11043	4,	Ye	No	90	10	2	Fresh	1	0	0	1	0	0	1
11044	1	295	J	1	,0026	,0022	205	62	209	69	34	255	32	255	1,02		5,53	5,04		,93	5,6	5,17	,923214285714286	,00678571428571428	,926607142857143	E16-1191	11044	<1	Ye	No	0	100	1	Fresh, Early org	1	0	1	0	1	0	2
11045	1	98	N	1	,0022	,0028	192	60	215	64	68	255	24	255	1,12		5,14	5,11		,99	4,97	5,63	1,1327967806841	-,142796780684105	1,06139839034205																	,0061	,0059	194	190	75	68	,98
11046	1	314	J	1	,0023	,0023	190	72	202	69	24	255	14	255	1,06		5,42	5,01		,92	5,52	5,06	,916666666666667	,00333333333333341	,918333333333333																	,0049	,0058	174	180	75	76	1,03
11047	1	408	J	1	,0022	,0024	233	47	171	68	55	255	39	255	,73		5,84	4,63		,79	5,88	4,88	,829931972789116	-,0399319727891156	,809965986394558																	,005	,0049	234	204	50	70	,87
11048	1	305	J	1	,0024	,0024	213	61	225	55	43	255	44	255	1,06		5,76	5,05		,88	5,68	5,71	1,00528169014085	-,125281690140845	,942640845070422	E16-1192	11048	3	Ye	No	0	100	1	Early organized	0	0	1	0	1	0	2	,0061	,0059	239	198	45	70	,83
11049	2	263	J	1	,0023	,0023	21	21	18	18	2	50	1	33	,86		3,32	2,44		,73	3,35	2,62	,782089552238806	-,052089552238806	,756044776119403	E16-2067	11049	1	Ye	Yes	10	90	1	Fresh	1	0	0	0	1	0	2
11050	1	249	J	1	,002	,0023	229	46	234	47	66	255	67	255	1,02		6,28	4,05		,64	6,5	4,34	,667692307692308	-,0276923076923077	,653846153846154	E16-2068	11050	13	Ye	Yes	80	20	2	Fresh, Lytic	1	1	0	1	0	0	1	,0049	,0058	250	155	23	70	,62
11051	1	181	N	1	,0024	,0024	229	60	231	51	17	255	49	255	1,01		6,33	5,37		,85	6,28	5,55	,883757961783439	-,0337579617834395	,86687898089172	E17-5718	11051	7	Ye	No	60	40	3	Fresh	1	0	0	0	0	1	3	,0049	,0049	244	224	35	57	,92
11052	1	192	N	1	,0024	,0024	224	57	180	75	18	255	27	255	,8		4,38	4,31		,98	4,59	4,16	,906318082788671	,0736819172113289	,943159041394336	E17-5720	11052	24	Ye	Yes	80	10	1	Fresh, Lytic	1	1	0	1	0	0	1	,0061	,0059	206	156	72	75	,76
11053	2	186	J	1	,0023	,0028	211	66	225	58	35	255	22	255	1,07		5,68	5,2		,92	6,02	5,65	,938538205980067	-,0185382059800665	,929269102990033	E17-5719	11053	<1	Ye	No	0	100	1	Organized (fragm	0	0	1	0	1	0	2	,0058	,0048	188	235	77	48	1,25
11054	1	231	J	1	,0024	,0024	238	42	219	60	78	255	20	255	,92		5,74	4,68		,82	5,53	4,76	,860759493670886	-,040759493670886	,840379746835443																	,0061	,0059	228	210	54	65	,92
11055	1	196	J	1	,002	,0022	203	71	179	67	37	255	28	255	,88		5,35	3,59		,67	5,45	4,13	,757798165137615	-,0877981651376146	,713899082568807	E17-5721	11055	6,	Ye	No	50	50	2	Fresh, Lytic, Ea	1	1	1	0	0	1	3
11056	1	376	J	1	,0022	,0028	241	41	200	69	80	255	25	255	,83		6,18	4,55		,74	6,21	5,03	,809983896940419	-,0699838969404187	,774991948470209	E17-5722	11056	15	Ye	Yes	70	30	1	Fresh	1	0	0	1	0	0	1
11057	3	426	N	1													4,96	4,74		,96	5,11	5,06	,990215264187867	-,0302152641878668	,975107632093933	E17-5723	11057	14	Ye	Yes	50	50	2	Fresh	1	0	0	0	0	1	3
11058	1	251	J	1	,0063	,006	179	76	137	73	11	255	15	255	,77		5,43	4,8		,88	5,48	5,21	,950729927007299	-,0707299270072992	,91536496350365																	,006	,0058	190	179	71	71	,94
11059	1	156	J	1	,0024	,0022	228	50	212	68	54	255	26	255	,93		5,74	5,46		,95	5,61	5,07	,903743315508021	,0462566844919786	,926871657754011																	,005	,005	221	212	57	66	,96
11060	1	285	J	1	,0017	,0023	195	71	211	63	18	255	46	255	1,08		6,12	4,24		,69	6,23	4,21	,675762439807384	,0142375601926164	,682881219903692	E17-5724	110600	31	Ye	No	70	30	2	Fresh	1	0	0	1	0	0	1
11061	1	127	J	1	,0022	,0024	218	66	202	61	42	255	47	255	,93		5,68	4,43		,78	5,55	4,49	,809009009009009	-,029009009009009	,794504504504504	E17-5725	11061	5	Ye	Yes	60	40	3	Fresh	1	0	0	0	0	1	3
11062	1	265	J	1	,0024	,0024	217	63	210	66	22	255	28	255	,97		5,62	5,68		1,01	5,73	5,71	,996509598603839	,0134904013961606	1,00325479930192	E17-5726	11062	6,	Ye	No	30	70	3	Fresh	1	0	0	0	1	0	2	,0059	,005	212	216	67	62	1,02
11063	1	336	J	1	,0022	,0024	218	58	205	66	58	255	22	255	,94		5,67	5,39		,95	5,81	5,2	,895008605851979	,0549913941480206	,92250430292599	E17-5727	11063	<1	Ye	No	70	30	2	Fresh	1	0	0	1	0	0	1	,0049	,0059	224	182	55	68	,81
11064	1	221	J	1	,0022	,0024	212	69	227	56	40	255	56	255	1,07		5,51	5,32		,97	5,58	5,82	1,04301075268817	-,073010752688172	1,00650537634409	E17-5729	11064	<1	No	Yes			0	Plaque materials								,0061	,0061	207	234	68	48	1,13
11065	1	255	J	1	,0019	,0023	234	42	158	73	70	255	8	255	,68		5,65	5,32		,94	5,62	5,35	,951957295373665	-,0119572953736654	,945978647686833																	,0058	,0048	210	172	64	66	,82
11066	1	245	J	1	,0022	,0022	164	79	166	68	6	255	16	255	1,01		5,45	5,56		,91	4,67	4,21	,901498929336188	,00850107066381156	,905749464668094	E17-5728	11066	<1	Ye	No	0	100	1	Fresh	1	0	0	0	1	0	2
[truncated: 11 more columns]
